# Supplementary material for: The Effect of Endurance Training on Pulmonary V˙O2 Kinetics in Solid Organs Transplanted Recipients
Source: Int J Environ Res Public Health. 2022 Jul 26;19(15):9097. doi: 10.3390/ijerph19159097 (PMC9331393; doi:10.3390/ijerph19159097)
Supplement: Supplementary file 1 [file ijerph-19-09097-s001.zip]

Archive with 1 entries (1 files):
- ijerph-1725923-supplementary.pdf
